# Supplementary material for: Climate change may shift metapopulations towards unstable source‐sink dynamics in a fire‐killed, serotinous shrub
Source: Ecol Evol. 2024 Jun 3;14(6):e11488. doi: 10.1002/ece3.11488 (PMC11148395; doi:10.1002/ece3.11488)
Supplement: Supplementary file 1 — Data S1 [file ECE3-14-e11488-s001.zip]

Archive with 14 entries (14 files):
- ece311488-sup-0001-SupinfoS1/figure_A1.tiff
- ece311488-sup-0001-SupinfoS1/figure_A10.tiff
- ece311488-sup-0001-SupinfoS1/figure_A11.tiff
- ece311488-sup-0001-SupinfoS1/figure_A12.tiff
- ece311488-sup-0001-SupinfoS1/figure_A2.tiff
- ece311488-sup-0001-SupinfoS1/figure_A3.tiff
- ece311488-sup-0001-SupinfoS1/figure_A4.tiff
- ece311488-sup-0001-SupinfoS1/figure_A5.tiff
- ece311488-sup-0001-SupinfoS1/figure_A6.tiff
- ece311488-sup-0001-SupinfoS1/figure_A7.tiff
- ece311488-sup-0001-SupinfoS1/figure_A8.tiff
- ece311488-sup-0001-SupinfoS1/figure_A9.tiff
- ece311488-sup-0001-SupinfoS1/sm_0001-Supinfo.docx
- ece311488-sup-0001-SupinfoS1/3_Appendix_B_TRACE_document.pdf
